# Supplementary material for: Deciphering the Role of Humoral and Cellular Immune Responses in Different COVID-19 Vaccines—A Comparison of Vaccine Candidate Genes in Roborovski Dwarf Hamsters
Source: Viruses. 2021 Nov 16;13(11):2290. doi: 10.3390/v13112290 (PMC8625836; doi:10.3390/v13112290)
Supplement: Supplementary file 1 [file viruses-13-02290-s001.zip]

Archive with 1 entries (1 files):
- viruses-1414328-supplementary.pptx
